# Supplementary material for: New green strategies for labelling of glycoprotein N-glycans
Source: RSC Adv. 2026 Jul 20. Online ahead of print. doi: 10.1039/d6ra05264a (PMC13384286; doi:10.1039/d6ra05264a)
Supplement: RA-OLF-D6RA05264A-s001 [file RA-OLF-D6RA05264A-s001.xlsx]

## Sheet: Title Page
New Green Strategies for Labelling of Glycoprotein N-glycans Emily Harlin,a Fergal Byrne, a Robert Elmesa,b,c and Róisín O’Flaherty a,b,d* [a] Department of Chemistry, Maynooth University, Maynooth, Co. Kildare, Ireland, W23 F2H6. [b] Kathleen Lonsdale Institute for Human Health Research, Maynooth University, Maynooth, Co. Kildare, Ireland, W23 F2H6. [c] Synthesis and Solid-State Pharmaceuticals …
Table of Contents
Table S1. Relative percentage area of IgG N-glycan peaks (GP1–GP23) following AQC labeling under nine solvent conditions.
Table S2. Absolute area and molar concentration of IgG N-glycan peaks under eight solvent labeling conditions.
Table S3. Relative percentage area of Fetuin N-glycan peaks (GP1–GP10) following AQC labeling under nine solvent conditions.
Table S4. Absolute area and molar concentration of IgG N-glycan peaks under eight solvent labeling conditions.
Table S5. External calibration data for AMQ-labelled Man3
Figure S1. External calibration curve for AMQ-labelled Man3.

## Sheet: S1 IgG % area
Table S1. Relative percentage area of IgG N-glycan peaks (GP1–GP23) following AQC labeling under nine solvent conditions.
Percentage areas were obtained by chromatographic integration and calculated relative to the total integrated peak area per sample. Data are presented as mean, standard deviation (SD), and coefficient of variation (CV).
IgG MeCN		GP1	GP2	GP3	GP4	GP5	GP6	GP7	GP8	GP9	GP10	GP11	GP12	GP13	GP14	GP15	GP16	GP17	GP18	GP19	GP20	GP21	GP22	GP23
	% Area	0.04	0.664	19.836	3.695	1.194	0.395	19.815	9.151	4.766	0.775	0.909	14.515	1.639	0.307	2.675	0.464	0.585	9.888	2.451	1.003	0.44	2.225	2.567
		0.043	0.667	19.766	3.691	1.194	0.402	19.69	9.158	4.805	0.767	0.903	14.497	1.621	0.315	2.713	0.452	0.587	10.002	2.48	0.968	0.427	2.251	2.601
		0.056	0.686	19.773	3.718	1.183	0.406	19.73	9.003	4.937	0.779	0.933	14.506	1.634	0.335	2.689	0.491	0.607	9.795	2.449	1.065	0.48	2.209	2.535
	Mean	0.0463333	0.672333	19.7917	3.70133	1.19033	0.401	19.745	9.104	4.836	0.773667	0.915	14.506	1.63133	0.319	2.69233	0.469	0.593	9.895	2.46	1.012	0.449	2.22833	2.56767
	SD	0.00694422	0.00974109	0.0314784	0.0118977	0.00518545	0.00454606	0.0521217	0.0714749	0.073171	0.00498888	0.0129615	0.00734847	0.00758654	0.0117757	0.0156915	0.0163095	0.00993311	0.0846522	0.0141657	0.0401082	0.0225536	0.0173077	0.0269485
	CV	14.9875	1.44885	0.159049	0.321444	0.43563	1.13368	0.263974	0.785094	1.51305	0.644835	1.41656	0.0506581	0.465051	3.69144	0.58282	3.47751	1.67506	0.855505	0.575841	3.96326	5.02308	0.776709	1.04953
IgG Cyrene		GP1	GP2	GP3	GP4	GP5	GP6	GP7	GP8	GP9	GP10	GP11	GP12	GP13	GP14	GP15	GP16	GP17	GP18	GP19	GP20	GP21	GP22	GP23
	% Area	0.189	0.773	20.25	3.882	1.209	0.543	20.07	9.139	4.868	0.73	0.804	14.403	1.703	0.223	2.43	0.28	0.486	9.661	2.336	0.881	0.439	2.182	2.519
		0.184	0.743	20.284	3.866	1.169	0.461	20.106	9.15	4.925	0.719	0.775	14.514	1.63	0.197	2.431	0.264	0.478	9.673	2.359	0.867	0.447	2.204	2.555
		0.177	0.732	20.272	3.827	1.183	0.437	20.067	9.286	4.812	0.698	0.783	14.421	1.667	0.227	2.467	0.283	0.483	9.693	2.377	0.882	0.432	2.213	2.582
	Mean	0.183333	0.749333	20.2687	3.85833	1.187	0.480333	20.081	9.19167	4.86833	0.715667	0.787333	14.446	1.66667	0.215667	2.44267	0.275667	0.482333	9.67567	2.35733	0.876667	0.439333	2.19967	2.552
	SD	0.00492161	0.0173269	0.0140791	0.0230988	0.0165731	0.0453823	0.01772	0.0668547	0.0461327	0.0132749	0.0122293	0.0486415	0.0298031	0.0133	0.0172111	0.00834	0.00329983	0.0131993	0.0167796	0.00684755	0.00612826	0.0130213	0.025807
	CV	2.68451	2.31231	0.0694626	0.598674	1.39621	9.44809	0.0882428	0.727341	0.947607	1.8549	1.55325	0.336713	1.78818	6.1669	0.704603	3.02539	0.684139	0.136418	0.711805	0.781089	1.3949	0.591969	1.01125
IgG DMF		GP1	GP2	GP3	GP4	GP5	GP6	GP7	GP8	GP9	GP10	GP11	GP12	GP13	GP14	GP15	GP16	GP17	GP18	GP19	GP20	GP21	GP22	GP23
	% Area	0.032	0.313	15.342	3.516	0.936	0.315	19.543	9.09	5.279	0.772	0.924	15.633	1.882	0.335	3.101	0.48	0.686	11.602	2.858	1.057	0.554	2.7	3.049
		0.035	0.318	15.304	3.5	0.932	0.322	19.607	9.169	5.093	0.757	0.919	15.795	1.727	0.316	3.105	0.477	0.689	11.635	2.878	1.071	0.556	2.707	3.087
		0.036	0.315	15.148	3.417	0.919	0.312	19.385	9.017	4.953	0.734	0.921	15.569	1.677	0.324	3.223	0.5	0.72	12.092	2.983	1.099	0.625	2.839	3.19
	Mean	0.0343333	0.315333	15.2647	3.47767	0.929	0.316333	19.5117	9.092	5.10833	0.754333	0.921333	15.6657	1.762	0.325	3.143	0.485667	0.698333	11.7763	2.90633	1.07567	0.578333	2.74867	3.10867
	SD	0.00169967	0.0020548	0.0839418	0.0433923	0.00725718	0.00418994	0.0933	0.0620699	0.13353	0.0156276	0.0020548	0.0951116	0.0872735	0.00778888	0.0565921	0.0102089	0.0153695	0.223616	0.0548229	0.0174611	0.0330084	0.0639392	0.059567
	CV	4.9505	0.651629	0.549909	1.24774	0.781182	1.32453	0.478175	0.682686	2.61396	2.07171	0.223025	0.607134	4.95309	2.39658	1.80058	2.10204	2.20089	1.89886	1.88633	1.62328	5.70751	2.32619	1.91616
IgG NMP		GP1	GP2	GP3	GP4	GP5	GP6	GP7	GP8	GP9	GP10	GP11	GP12	GP13	GP14	GP15	GP16	GP17	GP18	GP19	GP20	GP21	GP22	GP23
	% Area	0.074	0.218	8.993	2.696	0.605	0.258	13.762	6.692	4.389	0.765	0.558	13.409	1.583	0.488	3.072	0.383	0.598	11.812	2.845	1.198	0.526	2.7	3.324
		0.068	0.175	8.874	2.666	0.664	0.282	13.309	6.656	4.41	0.882	0.555	13.174	1.701	0.527	3.005	0.411	0.607	11.613	2.782	1.226	0.488	2.76	3.281
		0.047	0.142	8.041	2.45	0.544	0.208	12.185	5.892	4.027	0.699	0.52	12.075	1.324	0.428	2.63	0.322	0.523	10.316	2.432	0.999	0.472	2.425	2.813
	Mean	0.063	0.178333	8.636	2.604	0.604333	0.249333	13.0853	6.41333	4.27533	0.782	0.544333	12.886	1.536	0.481	2.90233	0.372	0.576	11.247	2.68633	1.141	0.495333	2.62833	3.13933
	SD	0.0115758	0.0311163	0.423524	0.109581	0.0489921	0.0308257	0.662949	0.368931	0.175807	0.0756703	0.0172498	0.581433	0.157457	0.0407185	0.194502	0.0371573	0.0376563	0.66331	0.181671	0.101058	0.0226471	0.14585	0.231419
	CV	18.3743	17.4484	4.90417	4.20818	8.10679	12.3632	5.06635	5.75257	4.11213	9.67651	3.16898	4.51213	10.2511	8.46539	6.70156	9.98853	6.53756	5.89767	6.76277	8.85694	4.57208	5.54914	7.37161
IgG TMO		GP1	GP2	GP3	GP4	GP5	GP6	GP7	GP8	GP9	GP10	GP11	GP12	GP13	GP14	GP15	GP16	GP17	GP18	GP19	GP20	GP21	GP22	GP23
	% Area	0.056	0.491	20.318	3.661	0.916	0.266	20.028	9.226	4.875	0.669	0.627	14.644	1.539	0.251	2.636	0.324	0.447	10.201	2.51	0.816	0.415	2.354	2.732
		0.068	0.492	20.507	3.761	0.881	0.261	20.307	9.549	4.817	0.651	0.618	14.888	1.538	0.226	2.53	0.295	0.427	9.89	2.422	0.708	0.371	2.236	2.56
		0.054	0.495	20.383	3.778	0.914	0.267	20.189	9.397	4.972	0.66	0.631	14.799	1.643	0.231	2.547	0.31	0.426	9.897	2.429	0.737	0.385	2.269	2.587
	Mean	0.0593333	0.492667	20.4027	3.73333	0.903667	0.264667	20.1747	9.39067	4.888	0.66	0.625333	14.777	1.57333	0.236	2.571	0.309667	0.433333	9.996	2.45367	0.753667	0.390333	2.28633	2.62633
	SD	0.00618241	0.00169967	0.0784021	0.0516161	0.0160485	0.00262467	0.114351	0.13194	0.0639427	0.00734847	0.0054365	0.10082	0.0492635	0.0108012	0.046483	0.0118415	0.00967241	0.144985	0.0399361	0.0456387	0.0183545	0.049708	0.0755263
	CV	10.4198	0.344995	0.384274	1.38257	1.77594	0.991689	0.566806	1.40501	1.30816	1.1134	0.869377	0.682276	3.13115	4.57679	1.80797	3.82397	2.2321	1.45043	1.62761	6.05555	4.70227	2.17414	2.87573
IgG Toluene		GP1	GP2	GP3	GP4	GP5	GP6	GP7	GP8	GP9	GP10	GP11	GP12	GP13	GP14	GP15	GP16	GP17	GP18	GP19	GP20	GP21	GP22	GP23
	% Area	0.057	0.569	21.207	3.948	1.055	0.325	20.672	9.573	5.334	0.745	0.711	15.048	1.68	0.222	2.29	0.325	0.409	8.699	2.167	0.677	0.38	1.866	2.041
		0.059	0.574	21.212	3.976	1.053	0.315	20.86	9.408	5.44	0.729	0.708	15.049	1.708	0.239	2.267	0.313	0.41	8.648	2.154	0.649	0.353	1.806	2.07
		0.056	0.572	21.25	3.995	1.019	0.31	20.902	9.406	5.36	0.719	0.714	15.11	1.638	0.23	2.263	0.301	0.418	8.647	2.173	0.655	0.348	1.858	2.056
	Mean	0.0573333	0.571667	21.223	3.973	1.04233	0.316667	20.8113	9.46233	5.378	0.731	0.711	15.069	1.67533	0.230333	2.27333	0.313	0.412333	8.66467	2.16467	0.660333	0.360333	1.84333	2.05567
	SD	0.00124722	0.0020548	0.0192007	0.0193046	0.0165193	0.0062361	0.100004	0.0782574	0.0451073	0.0107083	0.00244949	0.0289943	0.0287673	0.00694422	0.0118977	0.00979796	0.00402768	0.0242808	0.00793025	0.012037	0.0140554	0.0265999	0.0118415
	CV	2.17538	0.359441	0.0904712	0.485894	1.58484	1.96929	0.480529	0.827041	0.838737	1.46488	0.344513	0.19241	1.71711	3.01486	0.52336	3.13034	0.976802	0.280227	0.36635	1.82286	3.90068	1.44303	0.576044
IgG EtOH		GP1	GP2	GP3	GP4	GP5	GP6	GP7	GP8	GP9	GP10	GP11	GP12	GP13	GP14	GP15	GP16	GP17	GP18	GP19	GP20	GP21	GP22	GP23
	% Area	0.45	1.47	20.11	3.35	1.46	1.72	17.89	10.22	5.69	1.28	1.42	12.07	3.18	0.54	1.85	0.69	0.46	7.87	2.96	0.85	0.31	1.53	1.85
		0.44	1.67	19.82	3.3	1.41	1.95	17.63	9.9	5.8	1.46	1.52	11.86	3.21	0.61	1.86	0.77	0.56	7.78	3.03	0.78	0.37	1.58	1.83
		0.42	1.61	19.74	3.27	1.44	1.85	17.36	9.49	6.3	1.4	1.49	11.8	3.14	0.62	1.83	0.77	0.54	7.75	3.01	0.84	0.42	1.64	2.2
	Mean	0.436667	1.58333	19.89	3.30667	1.43667	1.84	17.6267	9.87	5.93	1.38	1.47667	11.91	3.17667	0.59	1.84667	0.743333	0.52	7.8	3	0.823333	0.366667	1.58333	1.96
	SD	0.0124722	0.0837987	0.158955	0.0329983	0.020548	0.094163	0.216384	0.298775	0.265456	0.0748331	0.0418994	0.115758	0.0286744	0.0355903	0.0124722	0.0377124	0.0432049	0.0509902	0.0294392	0.0309121	0.0449691	0.0449691	0.169902
	CV	2.85623	5.29255	0.79917	0.997933	1.43026	5.11755	1.2276	3.02711	4.47649	5.42269	2.83743	0.971943	0.902657	6.03225	0.675389	5.07341	8.30864	0.65372	0.981307	3.7545	12.2643	2.84016	8.66847
IgG EG		GP1	GP2	GP3	GP4	GP5	GP6	GP7	GP8	GP9	GP10	GP11	GP12	GP13	GP14	GP15	GP16	GP17	GP18	GP19	GP20	GP21	GP22	GP23
	% Area	0.056	0.491	20.318	3.661	0.916	0.266	20.028	9.226	4.875	0.669	0.627	14.644	1.539	0.251	2.636	0.324	0.447	10.201	2.51	0.816	0.415	2.354	2.732
		0.068	0.492	20.507	3.761	0.881	0.261	20.307	9.549	4.817	0.651	0.618	14.888	1.538	0.226	2.53	0.295	0.427	9.89	2.422	0.708	0.371	2.236	2.56
		0.054	0.495	20.383	3.778	0.914	0.267	20.189	9.397	4.972	0.66	0.631	14.799	1.643	0.231	2.547	0.31	0.426	9.897	2.429	0.737	0.385	2.269	2.587
	Mean	0.0593333	0.492667	20.4027	3.73333	0.903667	0.264667	20.1747	9.39067	4.888	0.66	0.625333	14.777	1.57333	0.236	2.571	0.309667	0.433333	9.996	2.45367	0.753667	0.390333	2.28633	2.62633
	SD	0.00618241	0.00169967	0.0784021	0.0516161	0.0160485	0.00262467	0.114351	0.13194	0.0639427	0.00734847	0.0054365	0.10082	0.0492635	0.0108012	0.046483	0.0118415	0.00967241	0.144985	0.0399361	0.0456387	0.0183545	0.049708	0.0755263
	CV	10.4198	0.344995	0.384274	1.38257	1.77594	0.991689	0.566806	1.40501	1.30816	1.1134	0.869377	0.682276	3.13115	4.57679	1.80797	3.82397	2.2321	1.45043	1.62761	6.05555	4.70227	2.17414	2.87573

## Sheet: S2 IgG int stnd
Table S2. Absolute area and molar concentration of IgG N-glycan peaks under eight solvent labeling conditions.
Absolute area and calculated molar concentration of internal standard Man3 and glycan peaks (GP1–GP23) are shown. Concentrations were determined using the internal standard and adjusted for injection amount.
IgG MeCN		Man3		GP1		GP2		GP3		GP4		GP5		GP6		GP7		GP8		GP9		GP10		GP11		GP12		GP13		GP14		GP15		GP16		GP17		GP18		GP19		GP20		GP21		GP22		GP23
		Absolute Area	Conc (M)	Absolute Area	Conc (M)	Absolute Area	Conc (M)	Absolute Area	Conc (M)	Absolute Area	Conc (M)	Absolute Area	Conc (M)	Absolute Area	Conc (M)	Absolute Area	Conc (M)	Absolute Area	Conc (M)	Absolute Area	Conc (M)	Absolute Area	Conc (M)	Absolute Area	Conc (M)	Absolute Area	Conc (M)	Absolute Area	Conc (M)	Absolute Area	Conc (M)	Absolute Area	Conc (M)	Absolute Area	Conc (M)	Absolute Area	Conc (M)	Absolute Area	Conc (M)	Absolute Area	Conc (M)	Absolute Area	Conc (M)	Absolute Area	Conc (M)	Absolute Area	Conc (M)	Absolute Area	Conc (M)
		347259	8.70381e-11	27312	6.19361e-12	451050	1.02286e-10	13465865	3.05369e-09	2508595	5.6888e-10	810391	1.83774e-10	267872	6.0746e-11	13451388	3.0504e-09	6212071	1.40873e-09	3235735	7.33775e-10	526343	1.1936e-10	617202	1.39964e-10	9853905	2.23459e-09	1112498	2.52284e-10	208297	4.7236e-11	1816184	4.1186e-10	315084	7.14524e-11	397234	9.00817e-11	6712686	1.52225e-09	1663672	3.77275e-10	681228	1.54484e-10	298848	6.77705e-11	1510463	3.42531e-10	1742393	1.81045e-11
		309541	8.70381e-11	30329	7.71585e-12	470847	1.19786e-10	13946798	3.54813e-09	2604139	6.62506e-10	842576	2.14355e-10	283856	7.22144e-11	13893373	3.53454e-09	6462009	1.64397e-09	3390040	8.62443e-10	541399	1.37735e-10	636872	1.62023e-10	10229110	2.60234e-09	1143847	2.91e-10	222020	5.6483e-11	1913957	4.8692e-10	319205	8.12073e-11	414124	1.05355e-10	7057575	1.79548e-09	1750136	4.45243e-10	683039	1.73768e-10	301039	7.65858e-11	1588081	4.04016e-10	1835153	1.53493e-11
		380200	8.70381e-11	39814	8.24646e-12	486520	1.0077e-10	14027533	2.90545e-09	2637377	5.46266e-10	839279	1.73835e-10	288254	5.97045e-11	13996874	2.8991e-09	6386682	1.32284e-09	3502781	7.25512e-10	552495	1.14435e-10	662138	1.37145e-10	10290834	2.13148e-09	1158962	2.40049e-10	237883	4.92714e-11	1907996	3.95193e-10	348037	7.2087e-11	430949	8.92601e-11	6948781	1.43926e-09	1737577	3.59895e-10	755455	1.56473e-10	340604	7.05474e-11	1567273	3.24621e-10	1798526	1.91034e-11
	Mean	345667		32485	7.3853e-12	469472	1.07614e-10	1.38134e+07	3.16909e-09	2.58337e+06	5.9255e-10	830749	1.90655e-10	279994	6.42216e-11	13780545	3.16135e-09	6.35359e+06	1.45851e-09	3.37619e+06	7.7391e-10	540079	1.23843e-10	638737	1.46378e-10	1.01246e+07	2.3228e-09	1.13844e+06	2.61111e-10	222733	5.09968e-11	1879379	4.31324e-10	327442	7.49156e-11	414102	9.4899e-11	6.90635e+06	1.58567e-09	1.71713e+06	3.94138e-10	706574	1.61575e-10	313497	7.16346e-11	1.55527e+06	3.57056e-10	1792024	1.75191e-11
	SD	28868.4		5326.74	8.70054e-13	14513.2	8.62903e-12	247944	2.74773e-10	54587.6	5.03201e-11	14457.8	1.7243e-11	8757.58	5.6677e-12	236554	2.71022e-10	104686	1.35744e-10	109460	6.2693e-11	10717.2	1.00263e-11	18392.4	1.11229e-11	193073	2.02091e-10	19350.9	2.17169e-11	12089	3.96731e-12	44751.8	3.98966e-11	14659.7	4.45649e-12	13764.1	7.40124e-12	143962	1.52182e-10	38145.5	3.68271e-11	34572	8.66016e-12	19188.4	3.68003e-12	32804	3.40011e-11	38147.2	1.58753e-12
	CV	8.35151		16.3975	11.7809	3.09138	8.01851	1.79495	8.6704	2.11304	8.49212	1.74034	9.04407	3.12777	8.82523	1.71658	8.57299	1.64767	9.30704	3.24213	8.10081	1.98438	8.09592	2.87949	7.5988	1.90697	8.7003	1.69978	8.31712	5.42755	7.77953	2.3812	9.24979	4.47704	5.94868	3.32384	7.79907	2.08449	9.59734	2.22147	9.34371	4.8929	5.35983	6.12076	5.13722	2.10921	9.52262	2.12872	9.0617
IgG Cyrene		Man3		GP1		GP2		GP3		GP4		GP5		GP6		GP7		GP8		GP9		GP10		GP11		GP12		GP13		GP14		GP15		GP16		GP17		GP18		GP19		GP20		GP21		GP22		GP23
		Absolute Area	Conc (M)	Absolute Area	Conc (M)	Absolute Area	Conc (M)	Absolute Area	Conc (M)	Absolute Area	Conc (M)	Absolute Area	Conc (M)	Absolute Area	Conc (M)	Absolute Area	Conc (M)	Absolute Area	Conc (M)	Absolute Area	Conc (M)	Absolute Area	Conc (M)	Absolute Area	Conc (M)	Absolute Area	Conc (M)	Absolute Area	Conc (M)	Absolute Area	Conc (M)	Absolute Area	Conc (M)	Absolute Area	Conc (M)	Absolute Area	Conc (M)	Absolute Area	Conc (M)	Absolute Area	Conc (M)	Absolute Area	Conc (M)	Absolute Area	Conc (M)	Absolute Area	Conc (M)	Absolute Area	Conc (M)
		320087	8.70381e-11	120265	2.9588e-11	492422	1.21147e-10	12898223	3.17326e-09	2472406	6.08269e-10	770059	1.89452e-10	346161	8.51636e-11	12783500	3.14503e-09	5820915	1.43208e-09	3100838	7.62877e-10	465045	1.14412e-10	512180	1.26008e-10	9174064	2.25703e-09	1084515	2.66816e-10	142065	3.49513e-11	1547888	3.80816e-10	178115	4.38204e-11	309422	7.61249e-11	6153329	1.51386e-09	1487866	3.66049e-10	561456	1.38131e-10	279339	6.87238e-11	1389717	3.41902e-10	1604426	3.94726e-10
		395316	8.70381e-11	110764	2.20647e-11	446481	8.89411e-11	12191846	2.42867e-09	2323416	4.62835e-10	702486	1.39938e-10	276958	5.51713e-11	12084941	2.40738e-09	5499519	1.09553e-09	2960048	5.89655e-10	432213	8.60988e-11	465634	9.27564e-11	8723535	1.73777e-09	979800	1.95181e-10	118524	2.36105e-11	1461394	2.91116e-10	158971	3.16677e-11	287530	5.72773e-11	5813926	1.15816e-09	1417885	2.82449e-10	521026	1.03791e-10	268420	5.34705e-11	1324586	2.63864e-10	1535530	3.05885e-10
		426345	8.70381e-11	106096	1.95966e-11	437918	8.08864e-11	12131370	2.24074e-09	2290095	4.22996e-10	707955	1.30764e-10	261349	4.82729e-11	12008575	2.21806e-09	5556837	1.02638e-09	2879415	5.31847e-10	417898	7.71885e-11	468333	8.65042e-11	8630035	1.59402e-09	997468	1.84239e-10	135568	2.50403e-11	1476348	2.72691e-10	169149	3.12429e-11	288920	5.33654e-11	5800683	1.07142e-09	1422628	2.62769e-10	527659	9.74621e-11	258405	4.77291e-11	1324605	2.44663e-10	1545294	2.85426e-10
	Mean	380583		112375	2.37498e-11	458940	9.69915e-11	1.24071e+07	2.61423e-09	2.36197e+06	4.98033e-10	726833	1.53385e-10	294823	6.28693e-11	1.22923e+07	2.59016e-09	5625757	1.18466e-09	2.9801e+06	6.28127e-10	438385	9.25664e-11	482049	1.01756e-10	8.84254e+06	1.86294e-09	1.02059e+06	2.15412e-10	132052	2.78674e-11	1495210	3.14875e-10	168745	3.5577e-11	295291	6.22559e-11	5922646	1.24782e-09	1442793	3.03756e-10	536714	1.13128e-10	268721	5.66411e-11	1.3463e+06	2.83476e-10	1561750	3.28679e-10
	SD	44613.1		5895.57	4.24941e-12	23931.8	1.73942e-11	348120	4.02673e-10	79264.4	7.9627e-11	30646.6	2.5777e-11	36856.7	1.6014e-11	348700	3.99897e-10	139967	1.77211e-10	91500.8	9.81624e-11	19736.3	1.58695e-11	21334.3	1.73375e-11	237507	2.84775e-10	45770.6	3.66215e-11	9926.89	5.04296e-12	37745.9	4.72305e-11	7820.72	5.83151e-12	10008.5	9.93607e-12	163207	1.91426e-10	31930.2	4.47749e-11	17703.8	1.78676e-11	8548.93	8.85942e-12	30698.6	4.20504e-11	30438.6	4.74432e-11
	CV	11.7223		5.24634	17.8924	5.21458	17.9338	2.8058	15.4032	3.35586	15.9883	4.21646	16.8054	12.5013	25.472	2.83673	15.4391	2.48798	14.9588	3.07039	15.6278	4.50205	17.144	4.42575	17.0383	2.68596	15.2863	4.48471	17.0007	7.51739	18.0963	2.52446	14.9998	4.63464	16.3912	3.38936	15.96	2.75564	15.3409	2.21308	14.7404	3.29855	15.7942	3.18133	15.6413	2.28021	14.8338	1.94901	14.4345
IgG DMF		Man3		GP1		GP2		GP3		GP4		GP5		GP6		GP7		GP8		GP9		GP10		GP11		GP12		GP13		GP14		GP15		GP16		GP17		GP18		GP19		GP20		GP21		GP22		GP23
		Absolute Area	Conc (M)	Absolute Area	Conc (M)	Absolute Area	Conc (M)	Absolute Area	Conc (M)	Absolute Area	Conc (M)	Absolute Area	Conc (M)	Absolute Area	Conc (M)	Absolute Area	Conc (M)	Absolute Area	Conc (M)	Absolute Area	Conc (M)	Absolute Area	Conc (M)	Absolute Area	Conc (M)	Absolute Area	Conc (M)	Absolute Area	Conc (M)	Absolute Area	Conc (M)	Absolute Area	Conc (M)	Absolute Area	Conc (M)	Absolute Area	Conc (M)	Absolute Area	Conc (M)	Absolute Area	Conc (M)	Absolute Area	Conc (M)	Absolute Area	Conc (M)	Absolute Area	Conc (M)	Absolute Area	Conc (M)
		938239	8.70381e-11	12096	1.01525e-12	116607	8.85501e-12	5723270	4.80368e-10	1311464	1.10074e-10	349246	2.93131e-11	117350	9.84948e-12	7290304	6.11894e-10	3390931	2.84609e-10	1969388	1.65296e-10	287873	2.41619e-11	344591	2.89224e-11	5831863	4.89483e-10	702114	5.89302e-11	125003	1.04918e-11	1156683	9.70833e-11	179145	1.50361e-11	255991	2.1486e-11	4327990	3.63259e-10	1066228	8.94912e-11	394305	3.3095e-11	206672	1.73465e-11	1007348	8.45492e-11	1137230	9.54506e-11
		1087571	8.70381e-11	13113	9.49485e-13	120668	7.90519e-12	5802273	4.20131e-10	1326880	9.60766e-11	353390	2.55882e-11	121968	8.83145e-12	7433583	5.3825e-10	3476058	2.51694e-10	1930828	1.39807e-10	287093	2.07878e-11	348408	2.52275e-11	5988465	4.33612e-10	654883	4.74187e-11	119823	8.67613e-12	1177331	8.52481e-11	180716	1.30853e-11	261179	1.89114e-11	4411316	3.19414e-10	1091107	7.90048e-11	405933	2.93928e-11	210919	1.52722e-11	1026455	7.43235e-11	1170417	8.47475e-11
		1104334	8.70381e-11	11481	8.18697e-13	101130	6.52466e-12	4857684	3.46396e-10	1095894	7.81469e-11	294615	2.10086e-11	99954	7.1276e-12	6216227	4.43272e-10	2891436	2.06185e-10	1588191	1.13252e-10	235481	1.67919e-11	295456	2.10686e-11	4992705	3.56024e-10	537864	3.83544e-11	104045	7.41933e-12	1033536	7.37002e-11	160422	1.14395e-11	230932	1.64675e-11	3877719	2.76516e-10	956594	6.82136e-11	352380	2.51278e-11	200581	1.43032e-11	910500	6.49267e-11	1022862	7.29391e-11
	Mean	1.04338e+06		12230	9.2781e-13	112802	7.76162e-12	5.46108e+06	4.15632e-10	1244746	9.4766e-11	332417	2.53033e-11	113091	8.60284e-12	6980038	5.31139e-10	3.25281e+06	2.47496e-10	1829469	1.39452e-10	270149	2.05805e-11	329485	2.50728e-11	5.60434e+06	4.26373e-10	631620	4.82345e-11	116290	8.86243e-12	1.12252e+06	8.53439e-11	173428	1.3187e-11	249367	1.8955e-11	4205675	3.1973e-10	1.03798e+06	7.89032e-11	384206	2.92052e-11	206057	1.56406e-11	981434	7.45998e-11	1.11017e+06	8.4379e-11
	SD	74661.2		672.965	8.16923e-14	8417.99	9.56765e-13	427880	5.47866e-11	105442	1.30673e-11	26783.5	3.39626e-12	9478.41	1.1229e-12	543254	6.9023e-11	257881	3.2154e-11	171334	2.12482e-11	24516	3.01237e-12	24112.5	3.20815e-12	437194	5.47243e-11	69042.9	8.41979e-12	8913.26	1.26124e-12	63481	9.54634e-12	9218.73	1.47006e-12	13206.7	2.04902e-12	234382	3.54136e-11	58435.5	8.68684e-12	22999.6	3.2553e-12	4242.79	1.26944e-12	50761.1	8.01326e-12	63205	9.19397e-12
	CV	7.15569		5.50258	8.80485	7.46265	12.3269	7.83508	13.1815	8.47099	13.789	8.05721	13.4222	8.38125	13.0526	7.78297	12.9953	7.92796	12.9917	9.36523	15.237	9.07501	14.637	7.31825	12.7953	7.80099	12.8349	10.9311	17.456	7.66466	14.2313	5.65524	11.1857	5.31561	11.1478	5.29608	10.8099	5.57299	11.0761	5.62975	11.0095	5.98627	11.1463	2.05903	8.11632	5.17213	10.7417	5.69328	10.896
IgG NMP		Man3		GP1		GP2		GP3		GP4		GP5		GP6		GP7		GP8		GP9		GP10		GP11		GP12		GP13		GP14		GP15		GP16		GP17		GP18		GP19		GP20		GP21		GP22		GP23
		Absolute Area	Conc (M)	Absolute Area	Conc (M)	Absolute Area	Conc (M)	Absolute Area	Conc (M)	Absolute Area	Conc (M)	Absolute Area	Conc (M)	Absolute Area	Conc (M)	Absolute Area	Conc (M)	Absolute Area	Conc (M)	Absolute Area	Conc (M)	Absolute Area	Conc (M)	Absolute Area	Conc (M)	Absolute Area	Conc (M)	Absolute Area	Conc (M)	Absolute Area	Conc (M)	Absolute Area	Conc (M)	Absolute Area	Conc (M)	Absolute Area	Conc (M)	Absolute Area	Conc (M)	Absolute Area	Conc (M)	Absolute Area	Conc (M)	Absolute Area	Conc (M)	Absolute Area	Conc (M)	Absolute Area	Conc (M)
		569447	8.70381e-11	2219	3.06865e-13	6507	8.99852e-13	268819	3.71749e-11	80604	1.11467e-11	18088	2.50139e-12	7720	1.0676e-12	411404	5.6893e-11	200044	2.76641e-11	131207	1.81446e-11	22873	3.1631e-12	16675	2.30598e-12	400845	5.54328e-11	47332	6.54554e-12	14593	2.01806e-12	91846	1.27014e-11	11441	1.74872e-12	17889	2.47387e-12	353111	4.88317e-11	85059	1.17628e-11	35810	4.95216e-12	15736	2.17613e-12	80702	1.11603e-11	99369	5.55665e-10
		571590	8.70381e-11	1964	2.70583e-13	5021	6.9175e-13	255108	3.51466e-11	76649	1.056e-11	19087	2.62964e-12	8117	1.11829e-12	382599	5.27112e-11	191330	2.63598e-11	126775	1.7466e-11	25355	3.49319e-12	15950	2.19745e-12	378710	5.21754e-11	48890	6.73564e-12	15138	2.08558e-12	86397	1.1903e-11	11828	1.80109e-12	17442	2.40301e-12	333828	4.59919e-11	79979	1.10188e-11	35253	4.85686e-12	14032	1.93321e-12	79332	1.09297e-11	94321	5.67388e-10
		1035249	8.70381e-11	1707	1.29847e-13	5169	3.93193e-13	292220	2.22284e-11	89032	6.77244e-12	19786	1.50507e-12	7554	5.74614e-13	442841	3.36858e-11	214123	1.62878e-11	146368	1.11338e-11	25397	1.93189e-12	18907	1.43821e-12	438856	3.33827e-11	48129	3.66105e-12	15562	1.18376e-12	95577	7.2703e-12	11700	9.83672e-13	19000	1.44528e-12	374896	2.85174e-11	88390	6.7236e-12	36322	2.76292e-12	17152	1.30471e-12	88116	6.70276e-12	102220	9.25196e-10
	Mean	725429		1963.33	2.35765e-13	5565.67	6.61598e-13	272049	3.15167e-11	82095	9.49306e-12	18987	2.21203e-12	7797	9.20167e-13	412281	4.77633e-11	201832	2.34372e-11	134783	1.55815e-11	24541.7	2.86273e-12	17177.3	1.98055e-12	406137	4.6997e-11	48117	5.64741e-12	15097.7	1.76247e-12	91273.3	1.06249e-11	11656.3	1.51116e-12	18110.3	2.10739e-12	353945	4.11137e-11	84476	9.83507e-12	35795	4.19065e-12	15640	1.80468e-12	82716.7	9.59757e-12	98636.7	6.82749e-10
	SD	219078		209.024	7.6346e-14	668.36	2.07939e-13	15322.1	6.61976e-12	5164.11	1.93863e-12	696.803	5.02633e-13	236.205	2.45218e-13	24601.5	1.00997e-11	9390.73	5.08337e-12	8389.04	3.15713e-12	1180.05	6.71859e-13	1258.36	3.86044e-13	24838	9.71818e-12	636.107	1.40671e-12	396.619	4.10136e-13	3769.53	2.39435e-12	160.981	3.73603e-13	655.023	4.69071e-13	16776.3	8.98205e-12	3458.43	2.22101e-12	436.546	1.0103e-12	1275.54	3.67181e-13	3858.65	2.0491e-12	3266.07	1.71502e-10
	CV	30.1998		10.6464	32.3822	12.0086	31.4298	5.63211	21.004	6.2904	20.4215	3.66989	22.7227	3.02943	26.6493	5.96717	21.1452	4.65274	21.6893	6.22409	20.2621	4.80835	23.4692	7.32572	19.4918	6.11567	20.6783	1.322	24.909	2.62702	23.2705	4.12994	22.5353	1.38106	24.7229	3.61685	22.2584	4.73981	21.8469	4.09398	22.5825	1.21957	24.1085	8.15564	20.346	4.66491	21.3502	3.31121	25.1194
IgG TMO		Man3		GP1		GP2		GP3		GP4		GP5		GP6		GP7		GP8		GP9		GP10		GP11		GP12		GP13		GP14		GP15		GP16		GP17		GP18		GP19		GP20		GP21		GP22		GP23
		Absolute Area	Conc (M)	Absolute Area	Conc (M)	Absolute Area	Conc (M)	Absolute Area	Conc (M)	Absolute Area	Conc (M)	Absolute Area	Conc (M)	Absolute Area	Conc (M)	Absolute Area	Conc (M)	Absolute Area	Conc (M)	Absolute Area	Conc (M)	Absolute Area	Conc (M)	Absolute Area	Conc (M)	Absolute Area	Conc (M)	Absolute Area	Conc (M)	Absolute Area	Conc (M)	Absolute Area	Conc (M)	Absolute Area	Conc (M)	Absolute Area	Conc (M)	Absolute Area	Conc (M)	Absolute Area	Conc (M)	Absolute Area	Conc (M)	Absolute Area	Conc (M)	Absolute Area	Conc (M)	Absolute Area	Conc (M)
		1159674	8.70381e-11	9556	6.48909e-13	83976	5.70247e-12	3476998	2.36109e-10	626470	4.2541e-11	156727	1.06427e-11	45505	3.09006e-12	3427253	2.32731e-10	1578774	1.07208e-10	834302	5.66541e-11	114430	7.77048e-12	107253	7.28312e-12	2505915	1.70167e-10	263333	1.78819e-11	42953	2.91676e-12	451052	3.06291e-11	55370	3.75995e-12	76442	5.19087e-12	1745724	1.18545e-10	429555	2.91693e-11	139682	9.48524e-12	71027	4.82316e-12	402810	2.73532e-11	467563	3.17503e-11
		1421605	8.70381e-11	12217	6.76752e-13	88829	4.92062e-12	3705544	2.05266e-10	679598	3.76458e-11	159153	8.81616e-12	47186	2.61383e-12	3669421	2.03265e-10	1725433	9.55791e-11	870487	4.822e-11	117620	6.51547e-12	111609	6.1825e-12	2690343	1.4903e-10	277925	1.53954e-11	40926	2.26707e-12	457091	2.53202e-11	53221	2.94814e-12	77174	4.275e-12	1787149	9.89978e-11	437630	2.42422e-11	127896	7.0847e-12	67067	3.71513e-12	403995	2.2379e-11	462506	2.56202e-11
		1076333	8.70381e-11	7994	5.84872e-13	73313	5.36387e-12	3016736	2.20716e-10	559076	4.09042e-11	135215	9.89286e-12	39579	2.89576e-12	2987934	2.18609e-10	1390715	1.0175e-10	735834	5.38365e-11	97730	7.15031e-12	93319	6.82758e-12	2190204	1.60244e-10	243199	1.77934e-11	34118	2.49621e-12	376941	2.75785e-11	45814	3.35193e-12	63101	4.61672e-12	1464775	1.07169e-10	359546	2.63058e-11	109105	7.98255e-12	56989	4.16954e-12	335860	2.45728e-11	382826	2.80091e-11
	Mean	1219204		9922.33	6.36844e-13	82039.3	5.32898e-12	3.39976e+06	2.20697e-10	621715	4.03637e-11	150365	9.78391e-12	44090	2.86655e-12	3361536	2.18202e-10	1564974	1.01512e-10	813541	5.29035e-11	109927	7.14542e-12	104060	6.7644e-12	2462154	1.59813e-10	261486	1.70236e-11	39332.3	2.56001e-12	428361	2.78426e-11	51468.3	3.35334e-12	72239	4.69419e-12	1.66588e+06	1.08237e-10	408910	2.65724e-11	125561	8.18416e-12	65027.7	4.23594e-12	380888	2.47683e-11	437632	2.84598e-11
	SD	147108		1743.38	3.84674e-14	6480.72	3.20142e-13	286459	1.25916e-11	49317.7	2.03468e-12	10758.4	7.49648e-13	3262.75	1.95512e-13	282070	1.20329e-11	136996	4.75052e-12	56898.3	3.50583e-12	8722.12	5.12365e-13	7800.68	4.51541e-13	206512	8.6345e-12	14236.9	1.15182e-12	3778.81	2.69048e-13	36443.2	2.17538e-12	4093.34	3.31423e-13	6468.45	3.77894e-13	143207	8.01581e-12	35061.2	2.02032e-12	12591.7	9.90329e-13	5909.63	4.54781e-13	31843.5	2.0354e-12	38808.4	2.52283e-12
	CV	12.0659		17.5703	6.04032	7.89953	6.00756	8.42587	5.70538	7.93252	5.04087	7.15483	7.66205	7.4002	6.82048	8.3911	5.51457	8.75388	4.67974	6.9939	6.62684	7.93449	7.17054	7.4963	6.67526	8.38747	5.40286	5.44461	6.76605	9.60739	10.5096	8.50757	7.81313	7.95313	9.88337	8.95423	8.05025	8.59644	7.40578	8.5743	7.60305	10.0284	12.1005	9.08786	10.7362	8.36033	8.21776	8.86783	8.86453
IgG Toluene		Man3		GP1		GP2		GP3		GP4		GP5		GP6		GP7		GP8		GP9		GP10		GP11		GP12		GP13		GP14		GP15		GP16		GP17		GP18		GP19		GP20		GP21		GP22		GP23
		Absolute Area	Conc, moles	Absolute Area	Conc, moles	Absolute Area	Conc, moles	Absolute Area	Conc, moles	Absolute Area	Conc, moles	Absolute Area	Conc, moles	Absolute Area	Conc, moles	Absolute Area	Conc, moles	Absolute Area	Conc, moles	Absolute Area	Conc, moles	Absolute Area	Conc, moles	Absolute Area	Conc, moles	Absolute Area	Conc, moles	Absolute Area	Conc, moles	Absolute Area	Conc, moles	Absolute Area	Conc, moles	Absolute Area	Conc, moles	Absolute Area	Conc, moles	Absolute Area	Conc, moles	Absolute Area	Conc, moles	Absolute Area	Conc, moles	Absolute Area	Conc, moles	Absolute Area	Conc, moles	Absolute Area	Conc, moles
		931877	8.70381e-11	11314	9.56095e-13	113705	9.6087e-12	4235733	3.57943e-10	788487	6.66315e-11	210721	1.61112e-11	64963	5.48973e-12	4128979	3.48922e-10	1912079	1.61581e-10	1065450	9.00364e-11	148779	1.13753e-11	141935	1.19943e-11	3005603	2.5399e-10	335479	2.83498e-11	44407	3.75264e-12	457362	3.86496e-11	64998	5.49269e-12	81681	6.9025e-12	1737530	1.46831e-10	432877	3.65805e-11	135238	1.14284e-11	75855	6.41017e-12	372716	2.84969e-11	407696	3.44526e-11
		1185403	8.70381e-11	13447	8.93312e-13	130819	8.69057e-12	4834824	3.21187e-10	906292	6.02068e-11	239987	1.44245e-11	71706	4.76358e-12	4754601	3.15858e-10	2144261	1.42448e-10	1239904	8.23694e-11	166092	9.98299e-12	161319	1.07168e-11	3430162	2.27873e-10	389235	2.58577e-11	54421	3.6153e-12	516611	3.43195e-11	71330	4.7386e-12	93547	6.21452e-12	1971192	1.3095e-10	490998	3.2618e-11	147959	9.82922e-12	80455	5.34479e-12	411583	2.47383e-11	471856	3.13464e-11
		353444	8.70381e-11	10101	2.25054e-12	103712	2.31075e-11	3855161	8.58945e-10	724733	1.61473e-10	184807	3.72542e-11	56298	1.25434e-11	3792071	8.44889e-10	1706372	3.80187e-10	972411	2.16657e-10	130461	2.62989e-11	129513	2.8856e-11	2741314	6.10776e-10	297223	6.62225e-11	41810	9.31544e-12	410576	9.1478e-11	54556	1.21553e-11	75744	1.68761e-11	1568664	3.49505e-10	394313	8.78545e-11	118808	2.64709e-11	63192	1.40794e-11	337124	6.7959e-11	372931	8.30905e-11
	Mean	823575		11620.7	1.36665e-12	116079	1.38022e-11	4.30857e+06	5.12692e-10	806504	9.61039e-11	211838	2.25966e-11	64322.3	7.59891e-12	4225217	5.03223e-10	1920904	2.28072e-10	1.09259e+06	1.29688e-10	148444	1.58857e-11	144256	1.7189e-11	3.05903e+06	3.64213e-10	340646	4.01433e-11	46879.3	5.56112e-12	461516	5.48157e-11	63628	7.4622e-12	83657.3	9.99769e-12	1.75913e+06	2.09095e-10	439396	5.2351e-11	134002	1.59095e-11	73167.3	8.61146e-12	373808	4.03981e-11	417494	4.96298e-11
	SD	348172		1383.1	6.25532e-13	11192.9	6.59044e-12	403249	2.45298e-10	75208.1	4.62976e-11	22541	1.03874e-11	6306.58	3.50884e-12	398800	2.41971e-10	178876	1.07845e-10	110877	6.15763e-11	14548.2	7.38515e-12	13088	8.26628e-12	283747	1.74672e-10	37741	1.84688e-11	5437.13	2.65529e-12	43388.2	2.59843e-11	6916.14	3.33277e-12	7401.18	4.87185e-12	165040	9.94959e-11	39739.7	2.51568e-11	11932.9	7.49653e-12	7299.34	3.89082e-12	30407.6	1.95489e-11	40976	2.36943e-11
	CV	42.2757		11.9021	45.7712	9.64255	47.7491	9.35921	47.845	9.32519	48.1745	10.6407	45.9686	9.80465	46.1756	9.43857	48.0843	9.31209	47.2854	10.1481	47.4805	9.80048	46.4892	9.0728	48.0905	9.27573	47.9588	11.0792	46.0071	11.5981	47.7474	9.40122	47.4031	10.8696	44.6621	8.84701	48.7297	9.38189	47.584	9.04417	48.0542	8.90505	47.1198	9.97622	45.1819	8.13455	48.3906	9.81474	47.742
IgG EtOH		Man3		GP1		GP2		GP3		GP4		GP5		GP6		GP7		GP8		GP9		GP10		GP11		GP12		GP13		GP14		GP15		GP16		GP17		GP18		GP19		GP20		GP21		GP22		GP23
		Absolute Area	Conc, moles	Absolute Area	Conc, moles	Absolute Area	Conc, moles	Absolute Area	Conc, moles	Absolute Area	Conc, moles	Absolute Area	Conc, moles	Absolute Area	Conc, moles	Absolute Area	Conc, moles	Absolute Area	Conc, moles	Absolute Area	Conc, moles	Absolute Area	Conc, moles	Absolute Area	Conc, moles	Absolute Area	Conc, moles	Absolute Area	Conc, moles	Absolute Area	Conc, moles	Absolute Area	Conc, moles	Absolute Area	Conc, moles	Absolute Area	Conc, moles	Absolute Area	Conc, moles	Absolute Area	Conc, moles	Absolute Area	Conc, moles	Absolute Area	Conc, moles	Absolute Area	Conc, moles	Absolute Area	Conc, moles
		370139	8.70381e-11	219710	4.67443e-11	712044	1.51491e-10	9715398	2.067e-09	1616975	3.44019e-10	707500	1.50524e-10	830524	1.76698e-10	8644273	1.83911e-09	4940022	1.05101e-09	2747516	5.84547e-10	619573	1.31817e-10	685546	1.45853e-10	5830591	1.24048e-09	1538853	3.27398e-10	261392	5.56123e-11	896041	1.90637e-10	334603	7.11883e-11	221372	4.70979e-11	3803241	8.09157e-10	1432311	3.04731e-10	408556	8.69221e-11	150921	3.21091e-11	740617	1.5757e-10	893261	1.90045e-10
		429343	8.70381e-11	221740	4.06709e-11	840581	1.54177e-10	9999384	1.83406e-09	1664006	3.05207e-10	711111	1.3043e-10	985929	1.80836e-10	8894297	1.63136e-09	4991525	9.1553e-10	2925820	5.36645e-10	734754	1.34766e-10	766168	1.40528e-10	5979571	1.09675e-09	1621405	2.97393e-10	306035	5.6132e-11	938638	1.72162e-10	390723	7.16652e-11	281865	5.16988e-11	3924358	7.19793e-10	1530522	2.80724e-10	395776	7.2592e-11	185300	3.39871e-11	796534	1.46098e-10	923026	1.69299e-10
		466088	8.70381e-11	182500	3.08346e-11	704967	1.19109e-10	8647244	1.46101e-09	1431735	2.41901e-10	630842	1.06585e-10	808187	1.36549e-10	7605008	1.28492e-09	4157309	7.02406e-10	2761193	4.66522e-10	614973	1.03904e-10	653772	1.10459e-10	5167401	8.73068e-10	1375163	2.32343e-10	273021	4.61288e-11	799736	1.35121e-10	335477	5.66811e-11	237263	4.00872e-11	3396491	5.7386e-10	1316651	2.22457e-10	368694	6.22934e-11	185879	3.14055e-11	720262	1.21693e-10	963254	1.62748e-10
	Mean	421857		207983	3.94166e-11	752531	1.41592e-10	9.45401e+06	1.78735e-09	1.57091e+06	2.97042e-10	683151	1.2918e-10	874880	1.64694e-10	8.38119e+06	1.58513e-09	4.69629e+06	8.89649e-10	2.81151e+06	5.29238e-10	656433	1.23496e-10	701829	1.3228e-10	5.65919e+06	1.0701e-09	1511807	2.85711e-10	280149	5.26244e-11	878138	1.65973e-10	353601	6.65115e-11	246833	4.62946e-11	3708030	7.00937e-10	1.42649e+06	2.69304e-10	391009	7.39358e-11	174033	3.25006e-11	752471	1.41787e-10	926514	1.74031e-10
	SD	39527.1		18038.5	6.55537e-12	62328	1.59357e-11	582131	2.49586e-10	100264	4.20871e-11	37017.4	1.79597e-11	79051.2	1.99734e-11	558256	2.28597e-10	381693	1.4349e-10	81022.2	4.84669e-11	55412.9	1.39057e-11	47307.9	1.55821e-11	353024	1.51177e-10	102331	3.96753e-11	18909.6	4.59798e-12	58102.3	2.30829e-11	26251.6	6.95388e-12	25606.6	4.77432e-12	225772	9.69803e-11	87409.3	3.4545e-11	16619.1	1.00995e-11	16344.6	1.08969e-12	32246.4	1.49603e-11	28680.7	1.16355e-11
	CV	9.36979		8.67304	16.631	8.28245	11.2547	6.1575	13.964	6.38255	14.1687	5.41863	13.9029	9.03567	12.1276	6.66082	14.4213	8.12756	16.1288	2.88181	9.15787	8.44151	11.2601	6.74067	11.7796	6.23808	14.1273	6.76878	13.8865	6.74983	8.73736	6.61653	13.9076	7.42409	10.4551	10.374	10.3129	6.08874	13.8358	6.12756	12.8275	4.25031	13.6598	9.39165	3.35282	4.2854	10.5513	3.09556	6.68588
IgG EthGly		Man3		GP1		GP2		GP3		GP4		GP5		GP6		GP7		GP8		GP9		GP10		GP11		GP12		GP13		GP14		GP15		GP16		GP17		GP18		GP19		GP20		GP21		GP22		GP23
		Absolute Area	Conc, moles	Absolute Area	Conc, moles	Absolute Area	Conc, moles	Absolute Area	Conc, moles	Absolute Area	Conc, moles	Absolute Area	Conc, moles	Absolute Area	Conc, moles	Absolute Area	Conc, moles	Absolute Area	Conc, moles	Absolute Area	Conc, moles	Absolute Area	Conc, moles	Absolute Area	Conc, moles	Absolute Area	Conc, moles	Absolute Area	Conc, moles	Absolute Area	Conc, moles	Absolute Area	Conc, moles	Absolute Area	Conc, moles	Absolute Area	Conc, moles	Absolute Area	Conc, moles	Absolute Area	Conc, moles	Absolute Area	Conc, moles	Absolute Area	Conc, moles	Absolute Area	Conc, moles	Absolute Area	Conc, moles
		476934	8.70381e-11	4359	7.19734e-13	47291	7.80843e-12	1631664	2.69412e-10	295949	4.88655e-11	76722	1.26679e-11	17321	2.85995e-12	1756250	2.89982e-10	796279	1.31477e-10	446995	7.38054e-11	60987	1.00698e-11	62795	1.03684e-11	1383881	2.28499e-10	135142	2.23139e-11	7606	1.25586e-12	96188	1.5882e-11	18150	2.99683e-12	23460	3.87359e-12	424104	7.00258e-11	103208	1.70411e-11	41156	6.79546e-12	21145	3.49135e-12	65271	1.07772e-11	78891	1.30261e-11
		424936	8.70381e-11	3858	7.14961e-13	43332	8.03025e-12	1543317	2.86006e-10	277737	5.147e-11	66899	1.23977e-11	14662	2.71715e-12	1672016	3.09856e-10	777632	1.4411e-10	380233	7.04644e-11	57516	1.06588e-11	60154	1.11477e-11	1293155	2.39646e-10	136245	2.52488e-11	9289	1.72143e-12	89514	1.65887e-11	21835	4.04644e-12	21870	4.05293e-12	401321	7.43724e-11	96211	1.78297e-11	41223	7.63941e-12	18464	3.42173e-12	61685	1.14314e-11	72953	1.35196e-11
		476934	8.70381e-11	4639	7.65966e-13	42649	7.04197e-12	1530364	2.52685e-10	271478	4.4825e-11	67116	1.10818e-11	12570	2.07549e-12	1638967	2.70617e-10	755641	1.24767e-10	395389	6.52845e-11	59100	9.75827e-12	67213	1.10978e-11	1262265	2.08418e-10	140039	2.31225e-11	10561	1.74377e-12	87593	1.44629e-11	32803	5.41625e-12	23186	3.82835e-12	401745	6.6334e-11	91846	1.51651e-11	52580	8.68172e-12	14265	2.35536e-12	58344	9.63344e-12	73803	1.2186e-11
	Mean	459601		4285.33	7.33554e-13	44424	7.62688e-12	1.56845e+06	2.69368e-10	281721	4.83868e-11	70245.7	1.20491e-11	14851	2.55086e-12	1.68908e+06	2.90152e-10	776517	1.33452e-10	407539	6.98514e-11	59201	1.01623e-11	63387.3	1.08713e-11	1.3131e+06	2.25521e-10	137142	2.35617e-11	9152	1.57369e-12	91098.3	1.56445e-11	24262.7	4.15318e-12	22838.7	3.91829e-12	409057	7.0244e-11	97088.3	1.66787e-11	44986.3	7.70553e-12	17958	3.08948e-12	61766.7	1.0614e-11	75215.7	1.29105e-11
	SD	24512.1		323.069	2.30018e-14	2046.36	4.23393e-13	45011.9	1.36032e-11	10379.9	2.73384e-12	4580.32	6.92831e-13	1944.19	3.41157e-13	49377.1	1.60198e-11	16609.1	8.01908e-12	28577.5	3.50555e-12	1418.83	3.73413e-13	2912.1	3.56207e-13	51613.8	1.29215e-11	2097.4	1.23777e-12	1210.26	2.24923e-13	3683.39	8.83945e-13	6223.49	9.90605e-13	694.025	9.69805e-14	10641.5	3.28533e-12	4679.82	1.11762e-12	5369.6	7.71484e-13	2831.45	5.19879e-13	2828.53	7.43029e-13	2621.92	5.50547e-13
	CV	5.33334		7.53895	3.13567	4.60643	5.55132	2.86984	5.05003	3.68446	5.64997	6.52043	5.75005	13.0913	13.3742	2.92332	5.52116	2.13892	6.00898	7.01221	5.01857	2.39663	3.67449	4.59414	3.27658	3.93068	5.7296	1.52936	5.25329	13.224	14.2927	4.04332	5.65019	25.6505	23.8517	3.03881	2.47507	2.60147	4.67702	4.82017	6.70087	11.9361	10.0121	15.767	16.8274	4.57937	7.00045	3.48587	4.26433
[truncated: 7 more columns]

## Sheet: S3 Fetuin % area
Table S3. Relative percentage area of Fetuin N-glycan peaks (GP1–GP10) following AQC labeling under nine solvent conditions.
Percentage areas were obtained by chromatographic integration and calculated relative to the total integrated peak area per sample. Data are presented as mean, standard deviation (SD), and coefficient of variation (CV).
Fetuin MeCN	GP1	GP2	GP3	GP4	GP5	GP6	GP7	GP8	GP9	GP10
% Area	7.89	4.73	0.96	0.32	2.21	36.21	24.51	10.94	3.49	6.54
	7.72	4.75	1.04	0.33	2.28	36.13	24.9	10.91	3.61	6.5
	7.91	4.84	1.06	0.3	2.29	36.14	24.74	10.87	3.45	6.44
Mean	7.84	4.77333	1.02	0.316667	2.26	36.16	24.7167	10.9067	3.51667	6.49333
SD	0.0852447	0.0478423	0.0432049	0.0124722	0.0355903	0.0355903	0.160069	0.0286744	0.0679869	0.0410961
CV	1.08731	1.00228	4.23578	3.93859	1.57479	0.0984244	0.647617	0.262907	1.93328	0.632897
Fetuin Cyrene	GP1	GP2	GP3	GP4	GP5	GP6	GP7	GP8	GP9	GP10
% Area	8.252	5.256	1.852	0.783	3.36	34.68	25.153	9.225	3.993	4.45
	8.287	5.233	1.992	0.955	3.507	34.236	25.689	9.845	3.882	4.063
	8.233	5.299	2.032	0.706	3.85	33.824	23.719	10.918	4.033	4.638
Mean	8.25733	5.26267	1.95867	0.814667	3.57233	34.2467	24.8537	9.996	3.96933	4.38367
SD	0.0223656	0.0273537	0.0771722	0.104091	0.205307	0.349542	0.831635	0.699363	0.0638766	0.239383
CV	0.270858	0.519768	3.94004	12.7771	5.74713	1.02066	3.34613	6.99643	1.60925	5.46079
Fetuin DMF	GP1	GP2	GP3	GP4	GP5	GP6	GP7	GP8	GP9	GP10
% Area	8.017	4.82	1.02	0.306	2.441	36.085	24.688	10.657	3.409	6.298
	7.944	4.666	0.928	0.297	2.233	36.123	24.658	10.629	3.549	6.357
	8.065	4.848	1.028	0.331	2.462	36.218	24.838	10.781	3.33	6.358
Mean	8.00867	4.778	0.992	0.311333	2.37867	36.142	24.728	10.689	3.42933	6.33767
SD	0.0497483	0.0800167	0.0453725	0.0143836	0.103358	0.0559345	0.0787401	0.0660505	0.0905551	0.0280515
CV	0.62118	1.67469	4.57384	4.62001	4.34521	0.154763	0.318425	0.61793	2.6406	0.442616
Fetuin NMP	GP1	GP2	GP3	GP4	GP5	GP6	GP7	GP8	GP9	GP10
% Area	6.58	4.3	1.12	0.69	3.19	31.12	21.88	10.8	2.99	6.13
	6.3	4.06	0.91	0.67	2.88	31.22	22.39	10.31	3.13	5.93
	6.43	4.24	1.03	0.75	3.01	29.91	21.52	10.11	3.3	5.92
Mean	6.43667	4.2	1.02	0.703333	3.02667	30.75	21.93	10.4067	3.14	5.99333
SD	0.114407	0.10198	0.0860233	0.0339935	0.127105	0.595371	0.356931	0.289866	0.126754	0.0967241
CV	1.77742	2.4281	8.43365	4.83319	4.19949	1.93617	1.62759	2.78539	4.03676	1.61386
Fetuin TMO	GP1	GP2	GP3	GP4	GP5	GP6	GP7	GP8	GP9	GP10
% Area	7.61	4.544	0.856	0.337	2.634	35.674	24.81	10.866	3.514	6.429
	7.456	4.523	0.922	0.338	2.585	35.628	24.082	11.073	3.638	6.658
	7.521	4.474	0.859	0.341	2.551	35.834	25.432	11.02	3.483	6.582
Mean	7.529	4.51367	0.879	0.338667	2.59	35.712	24.7747	10.9863	3.545	6.55633
SD	0.0631242	0.0293295	0.0304302	0.00169967	0.0340686	0.0882874	0.551701	0.0877965	0.0669677	0.0952342
CV	0.838414	0.649794	3.46192	0.501872	1.31539	0.247221	2.22688	0.799143	1.88907	1.45255
Fetuin Toluene	GP1	GP2	GP3	GP4	GP5	GP6	GP7	GP8	GP9	GP10
% Area	8.226	4.883	0.758	0.378	2.428	34.968	23.276	10.385	3.156	5.832
	8.988	5.354	1.174	0.511	2.779	33.945	22.259	10.077	3.028	5.341
	8.961	5.364	1.181	0.447	2.628	33.518	21.358	9.888	3.06	5.54
Mean	8.725	5.20033	1.03767	0.445333	2.61167	34.1437	22.2977	10.1167	3.08133	5.571
SD	0.118131	0.0749075	0.06598	0.0305703	0.0753276	0.261036	0.434136	0.099768	0.0219179	0.101905
CV	1.35393	1.44044	6.35849	6.86459	2.88427	0.764521	1.947	0.986175	0.711313	1.82921
Fetuin EtOH	GP1	GP2	GP3	GP4	GP5	GP6	GP7	GP8	GP9	GP10
% Area	8.025	4.635	0.513	0.364	3.336	36.037	22.041	10.502	3.888	4.22
	8.082	4.559	0.343	0.311	3.358	36.321	21.96	10.591	3.877	3.941
	7.881	4.629	0.518	0.313	3.332	36.024	21.282	10.804	3.816	4.605
Mean	7.996	4.60767	0.458	0.329333	3.342	36.1273	21.761	10.6323	3.86033	4.25533
SD	0.0845813	0.0344996	0.0813429	0.0245266	0.011431	0.137046	0.340315	0.126708	0.0316684	0.272226
CV	1.0578	0.748743	17.7605	7.44736	0.342039	0.379341	1.56387	1.19172	0.820355	6.39729
Fetuin EG	GP1	GP2	GP3	GP4	GP5	GP6	GP7	GP8	GP9	GP10
% Area	7.968	5.5	1.233	0.534	1.916	29.316	20.08	9.652	3.569	6.068
	7.953	5.435	1.17	0.554	1.897	29.088	19.492	9.99	3.394	5.83
	7.885	5.43	1.077	0.466	1.901	29.787	20.511	9.824	3.538	6.27
Mean	7.93533	5.455	1.16	0.518	1.90467	29.397	20.0277	9.822	3.50033	6.056
SD	0.036114	0.0318852	0.0640781	0.0376652	0.00817856	0.291057	0.417648	0.137995	0.0762467	0.17983
CV	0.455104	0.584513	5.52397	7.27127	0.429396	0.99009	2.08535	1.40496	2.17827	2.96944

## Sheet: S4 Fetuin int stnd
Table S4. Absolute area and molar concentration of IgG N-glycan peaks under eight solvent labeling conditions.
Absolute area and calculated molar concentration of internal standard Man3 and glycan peaks (GP1–GP23) are shown. Concentrations were determined using the internal standard and adjusted for injection amount.
Fetuin MeCN	Man3		GP1		GP2		GP3		GP4		GP5		GP6		GP7		GP8		GP9		GP10		Glycan ratios			GP	Glycan Trait	Shorthand
	Absolute Area	Conc (M)	Absolute Area	Conc (M)	Absolute Area	Conc (M)	Absolute Area	Conc (M)	Absolute Area	Conc (M)	Absolute Area	Conc (M)	Absolute Area	Conc (M)	Absolute Area	Conc (M)	Absolute Area	Conc (M)	Absolute Area	Conc (M)	Absolute Area	Conc (M)	S2/S4	S3/S4		GP1	disialylated	S2
	418571	8.70381e-11	5311794	9.99346e-10	3183319	5.41862e-10	645368	1.21418e-10	212885	4.00516e-11	1488461	2.80035e-10	24371595	4.5852e-09	16495209	3.10336e-09	7364397	1.38552e-09	2348843	4.41905e-10	4402425	8.2826e-10	2.26145	10.376		GP6	trisialylated	S3
	387986	8.70381e-11	5234504	1.06244e-09	3220009	5.91315e-10	704444	1.4298e-10	221133	4.48829e-11	1548026	3.142e-10	24491998	4.97109e-09	16875433	3.42517e-09	7394415	1.50083e-09	2445083	4.96274e-10	4407388	8.94559e-10	2.14083	10.0168		GP9	tetrasialylated	S4
	297804	8.70381e-11	4156634	1.09914e-09	2545461	6.08995e-10	555178	1.46807e-10	157633	4.16831e-11	1204953	3.18628e-10	18997233	5.02347e-09	13003253	3.43847e-09	5712484	1.51056e-09	1812723	4.79341e-10	3383111	8.94601e-10	2.29303	10.4799
Mean	368120	8.70381e-11	4.90098e+06	1.05364e-09	2.98293e+06	5.80724e-10	634997	1.37068e-10	197217	4.22059e-11	1.41381e+06	3.04287e-10	2.26203e+07	4.85992e-09	15457965	3.32233e-09	6.82377e+06	1.46564e-09	2.20222e+06	4.72506e-10	4064308	8.72473e-10	2.23177	10.2909
SD	51265		527275	4.12147e-11	309699	2.84116e-11	61377.3	1.11761e-11	28191.9	2.00673e-12	149675	1.72442e-11	2.56235e+06	1.95428e-10	1.74267e+06	1.54933e-10	785890	5.67918e-11	278202	2.27161e-11	481683	3.12637e-11	0.0655857	0.198402
CV	13.9262		10.7586	3.91164	10.3824	4.89245	9.66577	8.15372	14.2949	4.75462	10.5866	5.66706	11.3277	4.02122	11.2736	4.66336	11.517	3.87489	12.6328	4.80758	11.8515	3.58334	2.93873	1.92793
Fetuin Cyrene	Man3		GP1		GP2		GP3		GP4		GP5		GP6		GP7		GP8		GP9		GP10
	Absolute Area	Conc (M)	Absolute Area	Conc (M)	Absolute Area	Conc (M)	Absolute Area	Conc (M)	Absolute Area	Conc (M)	Absolute Area	Conc (M)	Absolute Area	Conc (M)	Absolute Area	Conc (M)	Absolute Area	Conc (M)	Absolute Area	Conc (M)	Absolute Area	Conc (M)
	370078	8.70381e-11	4203908	8.94548e-10	2654388	5.11033e-10	1010558	1.76027e-10	484427	7.63452e-11	1778873	2.53649e-10	17367010	2.24051e-09	13031395	1.52106e-09	4994184	5.27418e-10	1969001	1.88136e-10	2060885	1.78161e-10	2.13505	8.82021
	623723	8.70381e-11	4026098	5.08319e-10	2564308	2.92925e-10	903761	9.34059e-11	382080	3.5728e-11	1639036	1.38668e-10	16919468	1.29512e-09	12271351	8.49865e-10	4500815	2.82022e-10	1948144	1.10445e-10	2171078	1.11362e-10	2.06663	8.68492
	490735	8.70381e-11	3816329	6.1241e-10	2456089	3.56595e-10	941907	1.2373e-10	327199	3.88876e-11	1784619	1.91902e-10	15678394	1.52535e-09	10994280	9.67764e-10	5060756	4.03044e-10	1869552	1.34713e-10	2149883	1.40159e-10	2.04131	8.38618
Mean	494845		4015445	6.71759e-10	2.55826e+06	3.86851e-10	952075	1.31054e-10	397902	5.03203e-11	1734176	1.9474e-10	1.6655e+07	1.68699e-09	1.2099e+07	1.1129e-09	4.85192e+06	4.04161e-10	1928899	1.44431e-10	2127282	1.43227e-10	2.081	8.63044
SD	103591		158408	1.63166e-10	81068	9.15765e-11	44188.6	3.41254e-11	65155.8	1.84475e-11	67315	4.69833e-11	714297	4.02523e-10	840530	2.92603e-10	249751	1.00186e-10	42819.8	3.24528e-11	47740.5	2.73569e-11	0.0395936	0.181334
CV	20.934		3.94496	24.2894	3.16887	23.6723	4.64129	26.0392	16.3748	36.6602	3.88167	24.1262	4.2888	23.8604	6.9471	26.292	5.14746	24.7885	2.21991	22.4694	2.2442	19.1004	1.90263	2.1011
Fetuin DMF	Man3		GP1		GP2		GP3		GP4		GP5		GP6		GP7		GP8		GP9		GP10
	Absolute Area	Conc (M)	Absolute Area	Conc (M)	Absolute Area	Conc (M)	Absolute Area	Conc (M)	Absolute Area	Conc (M)	Absolute Area	Conc (M)	Absolute Area	Conc (M)	Absolute Area	Conc (M)	Absolute Area	Conc (M)	Absolute Area	Conc (M)	Absolute Area	Conc (M)
	581946	8.70381e-11	2835254	3.83666e-10	1665462	2.2537e-10	331214	4.05512e-11	106014	1.17434e-11	796844	7.98615e-11	12893007	1.74468e-09	8800799	1.0775e-09	3793600	4.20224e-10	1266707	1.40316e-10	2268960	2.51337e-10	2.23829	10.1784
	449778	8.70381e-11	2985684	5.22744e-10	1795021	3.14279e-10	379799	6.01636e-11	113932	1.6329e-11	909013	1.17874e-10	13439039	2.35296e-09	9194477	1.45649e-09	3968985	5.68844e-10	1269755	1.81984e-10	2345409	3.3615e-10	2.35139	10.584
	208660	8.70381e-11	2759904	1.04159e-09	1659021	6.26118e-10	351879	1.328e-10	113298	3.86866e-11	842579	2.60306e-10	12393680	4.6774e-09	8499321	2.90217e-09	3689362	1.13979e-09	1139500	3.52036e-10	2175779	6.72184e-10	2.42203	10.8764
Mean	413461		2.86028e+06	6.49335e-10	1.7065e+06	3.88589e-10	354297	7.78382e-11	111081	2.2253e-11	849479	1.5268e-10	1.29086e+07	2.92501e-09	8.83153e+06	1.81205e-09	3.81732e+06	7.09619e-10	1.22532e+06	2.24779e-10	2.26338e+06	4.1989e-10	2.33723	10.5462
SD	154542		93857.7	2.83121e-10	62648.1	1.71836e-10	19908.3	3.968e-11	3592.48	1.17702e-11	46052	7.76687e-11	426908	1.26377e-09	284627	7.86204e-10	115381	3.10168e-10	60697.1	9.15785e-11	69363.4	1.81727e-10	0.0756775	0.286224
CV	37.3776		3.28142	43.6017	3.67114	44.2205	5.6191	50.9775	3.2341	52.8925	5.4212	50.8701	3.30717	43.2055	3.22285	43.3875	3.02256	43.7091	4.95357	40.7416	3.06459	43.2798	3.23791	2.71399
Fetuin NMP	Man3		GP1		GP2		GP3		GP4		GP5		GP6		GP7		GP8		GP9		GP10
	Absolute Area	Conc (M)	Absolute Area	Conc (M)	Absolute Area	Conc (M)	Absolute Area	Conc (M)	Absolute Area	Conc (M)	Absolute Area	Conc (M)	Absolute Area	Conc (M)	Absolute Area	Conc (M)	Absolute Area	Conc (M)	Absolute Area	Conc (M)	Absolute Area	Conc (M)
	455021	8.70743e-11	413783	7.16416e-11	266347	4.61148e-11	59648	1.03273e-11	44007	7.61929e-12	188858	3.26985e-11	2050429	3.21197e-10	1470658	2.54627e-10	677146	1.06074e-10	205762	2.91626e-11	389389	4.9932e-11	2.01098	9.96505
	322353	8.70743e-11	415843	1.0163e-10	271631	6.00629e-11	70943	1.73381e-11	43842	1.07148e-11	201966	4.93595e-11	1967604	4.35075e-10	1383699	3.38169e-10	683111	1.51049e-10	188878	3.7787e-11	387708	7.01779e-11	2.20165	10.4173
	374598	8.70743e-11	342698	7.20726e-11	225581	4.29235e-11	55021	1.15714e-11	39790	8.36821e-12	160149	3.36808e-11	1592928	3.03102e-10	1145951	2.41004e-10	538443	1.02455e-10	175897	3.02821e-11	315424	4.91311e-11	1.94829	9.05603
Mean	383991		390775	8.17814e-11	254520	4.97004e-11	61870.7	1.3079e-11	42546.3	8.90076e-12	183658	3.85796e-11	1.87032e+06	3.53125e-10	1333436	2.77934e-10	632900	1.19859e-10	190179	3.24106e-11	364174	5.64137e-11	2.05364	9.8128
SD	54567.2		34005.7	1.40362e-11	20576.1	7.44229e-12	6687.44	3.0542e-12	1950.19	1.31864e-12	17463.3	7.63307e-12	199039	5.84167e-11	137243	4.29546e-11	66835.6	2.21039e-11	12227	3.82909e-12	34478.1	9.73825e-12	0.107743	0.56608
CV	14.2105		8.70213	17.163	8.08429	14.9743	10.8087	23.352	4.58368	14.8149	9.50859	19.7852	10.642	16.5428	10.2924	15.455	10.5602	18.4415	6.4292	11.8143	9.46747	17.2622	5.24644	5.76879
Fetuin TMO	Man3		GP1		GP2		GP3		GP4		GP5		GP6		GP7		GP8		GP9		GP10
	Absolute Area	Conc (M)	Absolute Area	Conc (M)	Absolute Area	Conc (M)	Absolute Area	Conc (M)	Absolute Area	Conc (M)	Absolute Area	Conc (M)	Absolute Area	Conc (M)	Absolute Area	Conc (M)	Absolute Area	Conc (M)	Absolute Area	Conc (M)	Absolute Area	Conc (M)
	397030	8.70381e-11	3284949	6.51552e-10	1961521	3.89057e-10	369709	7.33298e-11	145356	2.88306e-11	1137010	2.2552e-10	15400067	3.05452e-09	10710116	1.92198e-09	4690732	9.30381e-10	1516746	3.00838e-10	2775399	5.50485e-10	2.16579	10.1534
	389118	8.70381e-11	3951334	7.99661e-10	2397013	4.85102e-10	488659	9.88936e-11	179147	3.62553e-11	1369964	2.7725e-10	18882233	3.82134e-09	12762689	2.33689e-09	5868191	1.18759e-09	1927973	3.90178e-10	3528611	7.14112e-10	2.04948	9.79383
	267882	8.70381e-11	4138581	1.21661e-09	2461896	7.23719e-10	472437	1.38881e-10	187669	5.51687e-11	1403507	4.12586e-10	19717332	5.79627e-09	13993906	4.11376e-09	6063688	1.78253e-09	1916245	5.63315e-10	3621572	1.06463e-09	2.15973	10.2896
Mean	351343		3.79162e+06	8.89275e-10	2.27348e+06	5.32626e-10	443602	1.03702e-10	170724	4.00849e-11	1.30349e+06	3.05119e-10	1.79999e+07	4.22404e-09	1.24889e+07	2.79088e-09	5.54087e+06	1.30017e-09	1786988	4.18111e-10	3.30853e+06	7.76408e-10	2.125	10.0789
SD	59104.4		366336	2.39229e-10	222171	1.40697e-10	52668	2.69764e-11	18272.2	1.10882e-11	118516	7.8871e-11	1.86969e+06	1.15497e-09	1.35451e+06	9.50633e-10	606414	3.5688e-10	191150	1.08961e-10	378884	2.1447e-10	0.0534603	0.209119
CV	16.8224		9.66172	26.9016	9.77229	26.4158	11.8728	26.0135	10.7027	27.6619	9.09214	25.8493	10.3872	27.3427	10.8457	34.0621	10.9444	27.4488	10.6968	26.0602	11.4517	27.6233	2.51578	2.07481
Fetuin Toluene	Man3		GP1		GP2		GP3		GP4		GP5		GP6		GP7		GP8		GP9		GP10
	Absolute Area	Conc (M)	Absolute Area	Conc (M)	Absolute Area	Conc (M)	Absolute Area	Conc (M)	Absolute Area	Conc (M)	Absolute Area	Conc (M)	Absolute Area	Conc (M)	Absolute Area	Conc (M)	Absolute Area	Conc (M)	Absolute Area	Conc (M)	Absolute Area	Conc (M)
	341510	8.70381e-11	1224777	3.1215e-10	727094	1.85309e-10	112885	2.87702e-11	56253	1.43368e-11	361491	1.51756e-11	5206346	1.3269e-09	3465608	8.83254e-10	1546207	3.9407e-10	469955	1.19774e-10	868388	2.2132e-10	2.60616	11.0784
	436887	8.70381e-11	1435247	2.85935e-10	854958	1.70328e-10	187480	3.73504e-11	81537	1.62441e-11	443787	1.65006e-11	5420767	1.07994e-09	3554605	7.0816e-10	1609260	3.20602e-10	483504	9.63253e-11	852860	1.6991e-10	2.96843	11.2114
	404417	8.70381e-11	994588	2.14054e-10	595305	1.28121e-10	131095	2.82141e-11	49557	1.06656e-11	291718	7.69341e-12	3720111	8.00637e-10	2370497	5.10175e-10	1097421	2.36186e-10	339588	7.30857e-11	614928	1.32344e-10	2.92881	10.9548
Mean	394271	8.70381e-11	1218204	2.70713e-10	725786	1.61252e-10	143820	3.14449e-11	62449	1.37488e-11	365665	1.31232e-11	4782408	1.06916e-09	3.13024e+06	7.0053e-10	1.41763e+06	3.16953e-10	431016	9.6395e-11	778725	1.74524e-10	2.83446	11.0815
SD	39592.9		179958	4.14687e-11	106007	2.42128e-11	31754.8	4.182e-12	13771.3	2.31504e-12	62152	3.87737e-12	756241	2.14982e-10	538444	1.52404e-10	227880	6.45078e-11	64885.3	1.90605e-11	115996	3.64704e-11	0.162246	0.104798
CV	10.042		14.7724	15.3183	14.6058	15.0155	22.0795	13.2994	22.0521	16.8381	16.997	29.5459	15.813	20.1075	17.2014	21.7556	16.0747	20.3525	15.0541	19.7733	14.8956	20.897	5.72403	0.945698
Fetuin EG	Man3		GP1		GP2		GP3		GP4		GP5		GP6		GP7		GP8		GP9		GP10
	Absolute Area	Conc (M)	Absolute Area	Conc (M)	Absolute Area	Conc (M)	Absolute Area	Conc (M)	Absolute Area	Conc (M)	Absolute Area	Conc (M)	Absolute Area	Conc (M)	Absolute Area	Conc (M)	Absolute Area	Conc (M)	Absolute Area	Conc (M)	Absolute Area	Conc (M)
	459902	8.70381e-11	360782	6.17765e-11	246564	4.2219e-11	53062	8.22046e-12	25128	3.89288e-12	86071	1.47379e-11	1319564	2.25948e-10	884259	1.51411e-10	453197	7.76007e-11	153979	2.63657e-11	264470	4.5285e-11	2.34306	8.56977
	473089	8.70381e-11	386027	6.42567e-11	266467	4.43552e-11	59755	8.99931e-12	25866	3.89551e-12	92797	1.54467e-11	1420229	2.36406e-10	972790	1.61927e-10	467589	7.78332e-11	172924	2.87843e-11	293983	4.89354e-11	2.23235	8.21302
	382242	8.70381e-11	342750	7.06127e-11	236061	4.86328e-11	46801	8.72358e-12	20247	3.77399e-12	82627	1.70227e-11	1294874	2.66767e-10	891606	1.83687e-10	427059	8.79819e-11	153806	3.16868e-11	272575	5.61554e-11	2.22846	8.41888
Mean	438411		363186	6.55486e-11	249697	4.5069e-11	53206	8.64779e-12	23747	3.85412e-12	87165	1.57357e-11	1344889	2.43041e-10	916218	1.65675e-10	449282	8.11386e-11	160236	2.89456e-11	277009	5.01253e-11	2.26796	8.40056
SD	40080.7		17749.4	3.72123e-12	12609.4	2.66664e-12	5289.43	3.22449e-13	2493.15	5.66767e-14	4223.34	9.54886e-13	54218.6	1.73121e-11	40114.5	1.34404e-11	16776.3	4.83986e-12	8971.81	2.17531e-12	12449.9	4.51685e-12	0.0531304	0.146214
CV	9.14226		4.88713	5.67706	5.04986	5.91679	9.94141	3.72869	10.4988	1.47055	4.84522	6.06826	4.03146	7.12313	4.37827	8.1125	3.73403	5.96493	5.59911	7.51517	4.49441	9.01112	2.34266	1.74053
Fetuin EtOH	Man3		GP1		GP2		GP3		GP4		GP5		GP6		GP7		GP8		GP9		GP10
	Absolute Area	Conc (M)	Absolute Area	Conc (M)	Absolute Area	Conc (M)	Absolute Area	Conc (M)	Absolute Area	Conc (M)	Absolute Area	Conc (M)	Absolute Area	Conc (M)	Absolute Area	Conc (M)	Absolute Area	Conc (M)	Absolute Area	Conc (M)	Absolute Area	Conc (M)
	611790	8.70381e-11	3645368	4.69227e-10	2056205	2.64672e-10	154646	1.99058e-11	140163	1.80416e-11	1514718	1.94972e-10	16383373	2.10884e-09	9905704	1.40926e-09	4777055	6.14896e-10	1748606	2.25078e-10	1777565	2.28806e-10	2.08473	9.36939
	434351	8.70381e-11	3368401	6.10698e-10	1945763	3.52771e-10	215451	3.90617e-11	152668	2.7679e-11	1400238	2.53866e-10	15127199	2.74259e-09	9252050	1.85399e-09	4408272	7.99229e-10	1631864	2.9586e-10	1771325	3.21145e-10	2.06414	9.26989
	279895	8.70381e-11	2603216	7.32418e-10	1529060	4.30203e-10	171148	4.81527e-11	103279	2.90577e-11	1100568	3.09646e-10	11898918	3.34777e-09	7029512	2.18595e-09	3568750	1.00407e-09	1260361	3.54604e-10	1521024	4.27942e-10	2.06545	9.44088
Mean	442012		3.20566e+06	6.04114e-10	1843676	3.49215e-10	180415	3.57067e-11	132037	2.49261e-11	1338508	2.52828e-10	14469830	2.73307e-09	8.72909e+06	1.8164e-09	4251359	8.06065e-10	1.54694e+06	2.91847e-10	1.68997e+06	3.25964e-10	2.07144	9.36005
SD	135604		440744	1.07548e-10	226990	6.76244e-11	25673.9	1.17732e-11	20965.8	4.90051e-12	174620	4.6821e-11	1.88886e+06	5.05835e-10	1.23105e+06	3.18191e-10	505613	1.58954e-10	208174	5.29548e-11	119491	8.13683e-11	0.00941034	0.0701184
CV	30.6788		13.7489	17.8026	12.3118	19.3647	14.2304	32.972	15.8788	19.6602	13.0458	18.5189	13.0538	18.5079	14.1029	17.5177	11.893	19.7197	13.4571	18.1447	7.07059	24.9624	0.45429	0.749124

## Sheet: S5 Man3 Ext Calibration
Table S5. Table S5. External calibration data for AMQ-labelled Man3
Peak areas obtained from triplicate analyses (n = 3) of 0.5, 1.0, and 2.0 μg AMQ-labelled Man3 standards. Corresponding molar amounts were calculated using the manufacturer's reported molecular weight.
Man3-AMQ 0.5uG				Man3-AMQ 1.0uG			Man3-AMQ 2.0uG
	Conc (M)	Absolute Area		Conc (M)	Absolute Area		Conc (M)	Absolute Area
n=1	4.07143e-11	520282		8.70381e-11	837162		1.73714e-10	1417181
n=2	4.07143e-11	480601		8.70381e-11	762136		1.73714e-10	1422314
n=3	4.07143e-11	477570		8.70381e-11	720558		1.73714e-10	1437641
Average		492818			773285			1425712
Stdev		23833			59096.1			10644.8
Figure S1. External calibration curve for AMQ-labelled Man3.
Calibration curve generated using 0.5, 1.0, and 2.0 μg AMQ-labelled Man3 standards. Data points represent mean peak areas from triplicate analyses (n = 3), with error bars indicating standard deviations. Linear regression demonstrated excellent linearity across the tested range (R² = 0.9972).

## Sheet: Sheet1
	Retention Time	Area	% Area	GU			Retention Time	Area	% Area	GU			Retention Time	Area	% Area	GU
1	16.697	5305022	7.935	11.921		1	16.938	5216586	7.795	12.062		1	16.892	4204515	8.024	12.035
2	18.079	3186261	4.766	12.742		2	18.336	3156891	4.717	12.899		2	18.281	2508439	4.787	12.865
3	19.596	618050	0.924	13.702		3	19.845	604710	0.904	13.872		3	19.529	524540	1.001	13.657
4	20.333	249918	0.374	14.222		4	20.593	287447	0.43	14.421		4	20.526	205531	0.392	14.369
5	21.226	1509961	2.259	14.948		5	21.498	1475532	2.205			5	21.416	1202295	2.294
6	22.404	24269972	36.302			6	22.691	24340595	36.373			6	22.598	18993815	36.247
7	22.948	937313	1.402			7	23.605	1020323	1.525			7	23.505	805182	1.537
8	23.631	16841763	25.191			8	23.922	16827292	25.145			8	23.824	13171402	25.135
9	24.388	7176967	10.735			9	24.686	7254092	10.84			9	24.582	5643793	10.77
10	24.92	2403109	3.594			10	25.208	2360601	3.528			10	25.101	1763007	3.364
11	25.527	4357928	6.518			11	25.811	4375772	6.539			11	25.701	3379258	6.449
